# Supplementary material for: The Gender-Biased Differential Effect of KDM6A Mutation on Immune Therapy in Urothelial Carcinoma: A Public Database Study
Source: Cancers (Basel). 2025 Jan 22;17(3):356. doi: 10.3390/cancers17030356 (PMC11816370; doi:10.3390/cancers17030356)
Supplement: Supplementary file 1 [file cancers-17-00356-s001.zip]

Archive with 1 entries (1 files):
- cancers-3375849-supplementary.pdf
